# Supplementary material for: Integrating databases for spatial analysis of parasite-host associations and the novel Brazilian dataset
Source: Sci Data. 2023 Nov 2;10:757. doi: 10.1038/s41597-023-02636-8 (PMC10622529; doi:10.1038/s41597-023-02636-8)
Supplement: Supplementary file 2 — Supplementary Table [file 41597_2023_2636_MOESM2_ESM.xlsx]

## Sheet: Planilha1
Table S1 Meta-network metrics. Species (hosts and zoonotic microparasites) with higher centralities in the meta-network built for each biome.
Species	Taxonomic Group	Biome	Degree	Closeness	Betweenness
Trypanosoma cruzi	Protozoa	Amazon Rainforest	71	0.0810	0.6572
Rabies lyssavirus	Viruses	Amazon Rainforest	41	0.0772	0.2950
Sapajus apella	Primates	Amazon Rainforest	11	0.0780	0.1229
Histoplasma capsulatum	Fungi	Amazon Rainforest	9	0.0736	0.0403
Leptospira interrogans	Bacteria	Amazon Rainforest	8	0.0605	0.1221
Alouatta belzebul	Primates	Amazon Rainforest	7	0.0759	0.0596
Dasypus novemcinctus	Cingulata	Amazon Rainforest	6	0.0763	0.0759
Didelphis marsupialis	Didelphimorphia	Amazon Rainforest	6	0.0758	0.0325
Molossus molossus	Chiroptera	Amazon Rainforest	6	0.0733	0.0620
Leishmania amazonensis	Protozoa	Amazon Rainforest	6	0.0714	0.0023
Hylaeamys megacephalus	Rodentia	Amazon Rainforest	5	0.0756	0.0278
Rotavirus a	Viruses	Amazon Rainforest	5	0.0724	0.0116
Leishmania shawi	Protozoa	Amazon Rainforest	5	0.0730	0.0264
Mucambo virus	Viruses	Amazon Rainforest	5	0.0709	0.0110
Carollia perspicillata	Chiroptera	Amazon Rainforest	4	0.0774	0.0264
Cuniculus paca	Rodentia	Amazon Rainforest	4	0.0762	0.0549
Proechimys guyannensis	Rodentia	Amazon Rainforest	5	0.0755	0.0101
Tayassu pecari	Cetartiodactyla	Amazon Rainforest	4	0.0674	0.0521
Tacaiuma orthobunyavirus	Viruses	Amazon Rainforest	4	0.0732	0.0238
Yellow fever virus	Viruses	Amazon Rainforest	4	0.0732	0.0156
Trypanosoma cruzi	Protozoa	Atlantic Rainforest	54	0.1592	0.3443
Toxoplasma gondii	Protozoa	Atlantic Rainforest	50	0.1597	0.2975
Rabies lyssavirus	Viruses	Atlantic Rainforest	35	0.1525	0.1483
Serratia marcescens	Bacteria	Atlantic Rainforest	25	0.1448	0.0789
Hydrochoerus hydrochaeris	Rodentia	Atlantic Rainforest	18	0.1516	0.0877
Escherichia coli	Bacteria	Atlantic Rainforest	18	0.1481	0.0569
Rickettsia parkeri	Bacteria	Atlantic Rainforest	16	0.1446	0.0243
Rickettsia rickettsii	Bacteria	Atlantic Rainforest	15	0.1430	0.0143
Artibeus lituratus	Chiroptera	Atlantic Rainforest	14	0.1553	0.0483
Molossus molossus	Chiroptera	Atlantic Rainforest	14	0.1555	0.0444
Yellow fever virus	Viruses	Atlantic Rainforest	14	0.1408	0.0730
Leishmania amazonensis	Protozoa	Atlantic Rainforest	13	0.1402	0.0084
Sapajus nigritus	Primates	Atlantic Rainforest	12	0.1499	0.0618
Didelphis aurita	Didelphimorphia	Atlantic Rainforest	11	0.1523	0.0475
Didelphis albiventris	Didelphimorphia	Atlantic Rainforest	11	0.1523	0.0449
Hafnia alvei	Bacteria	Atlantic Rainforest	11	0.1416	0.0304
Molossus rufus	Chiroptera	Atlantic Rainforest	10	0.1477	0.0214
Myotis nigricans	Chiroptera	Atlantic Rainforest	10	0.1539	0.0291
Klebsiella oxytoca	Bacteria	Atlantic Rainforest	10	0.1412	0.0090
Enterobacter cloacae	Bacteria	Atlantic Rainforest	10	0.1438	0.0227
Trypanosoma cruzi	Protozoa	Caatinga	16	0.2438	0.5393
Yersinia pestis	Bacteria	Caatinga	10	0.1968	0.1753
Rabies lyssavirus	Viruses	Caatinga	8	0.2085	0.2664
Thrichomys laurentius	Rodentia	Caatinga	7	0.2159	0.1864
Didelphis albiventris	Didelphimorphia	Caatinga	6	0.2217	0.1503
Callithrix jacchus	Primates	Caatinga	5	0.1808	0.1236
Toxoplasma gondii	Protozoa	Caatinga	5	0.2178	0.1821
Euphractus sexcinctus	Cingulata	Caatinga	4	0.2033	0.1463
Canine morbillivirus	Viruses	Caatinga	4	0.1782	0.0316
Carollia perspicillata	Chiroptera	Caatinga	3	0.2033	0.0679
Diphylla ecaudata	Chiroptera	Caatinga	3	0.1782	0.0285
Monodelphis domestica	Didelphimorphia	Caatinga	3	0.2159	0.0496
Wiedomys pyrrhorhinos	Rodentia	Caatinga	3	0.2103	0.0346
Cerdocyon thous	Carnivora	Caatinga	2	0.1756	0.0031
Dasypus novemcinctus	Cingulata	Caatinga	2	0.2000	0.0391
Desmodus rotundus	Chiroptera	Caatinga	2	0.2217	0.1720
Galea spixii	Rodentia	Caatinga	2	0.1922	0.0170
Lycalopex vetulus	Carnivora	Caatinga	2	0.1756	0.0031
Necromys lasiurus	Rodentia	Caatinga	2	0.2085	0.0209
Thrichomys apereoides	Rodentia	Caatinga	2	0.2085	0.0209
Trypanosoma cruzi	Protozoa	Cerrado	37	0.1654	0.4869
Escherichia coli	Bacteria	Cerrado	20	0.1519	0.2564
Rabies lyssavirus	Viruses	Cerrado	18	0.1523	0.1709
Chrysocyon brachyurus	Carnivora	Cerrado	13	0.1636	0.2428
Toxoplasma gondii	Protozoa	Cerrado	13	0.1506	0.1516
Leishmania infantum	Protozoa	Cerrado	11	0.1401	0.0371
Necromys lasiurus	Rodentia	Cerrado	8	0.1504	0.0758
Vaccinia virus	Viruses	Cerrado	8	0.1372	0.0733
Leishmania braziliensis	Protozoa	Cerrado	7	0.1430	0.0196
Didelphis albiventris	Didelphimorphia	Cerrado	6	0.1508	0.0597
Rickettsia rickettsii	Bacteria	Cerrado	6	0.1486	0.0459
Rickettsia parkeri	Bacteria	Cerrado	6	0.1490	0.0246
Leishmania amazonensis	Protozoa	Cerrado	6	0.1423	0.0158
Glossophaga soricina	Chiroptera	Cerrado	5	0.1525	0.0462
Andes orthohantavirus	Viruses	Cerrado	5	0.1419	0.0242
Alouatta caraya	Primates	Cerrado	4	0.1517	0.0316
Artibeus lituratus	Chiroptera	Cerrado	4	0.1552	0.0510
Callithrix penicillata	Primates	Cerrado	4	0.1517	0.0313
Carollia perspicillata	Chiroptera	Cerrado	4	0.1525	0.0413
Cerdocyon thous	Carnivora	Cerrado	4	0.1517	0.0234
Lycalopex gymnocercus	Carnivora	Pampa	7	0.0949	0.3123
Alouatta caraya	Primates	Pampa	4	0.0435	0.0185
Cerdocyon thous	Carnivora	Pampa	4	0.0897	0.0631
Trypanosoma cruzi	Protozoa	Pampa	4	0.0929	0.1559
Leopardus geoffroyi	Carnivora	Pampa	3	0.0884	0.0954
Enterococcus faecalis	Bacteria	Pampa	3	0.0922	0.1692
Didelphis albiventris	Didelphimorphia	Pampa	2	0.0884	0.0492
Rickettsia parkeri	Bacteria	Pampa	2	0.0909	0.0205
Canine morbillivirus	Viruses	Pampa	2	0.0909	0.0205
Toxoplasma gondii	Protozoa	Pampa	2	0.0903	0.0492
Alouatta guariba	Primates	Pampa	1	0.0385	0.0000
Cavia aperea	Rodentia	Pampa	1	0.0385	0.0000
Leopardus wiedii	Carnivora	Pampa	1	0.0855	0.0000
Scapteromys aquaticus	Rodentia	Pampa	1	0.0878	0.0000
Tadarida brasiliensis	Chiroptera	Pampa	1	0.0872	0.0000
-Saint louis encephalitis virus	Viruses	Pampa	1	0.0433	0.0000
Yellow fever virus	Viruses	Pampa	1	0.0433	0.0000
Aroa virus	Viruses	Pampa	1	0.0433	0.0000
Ilheus virus	Viruses	Pampa	1	0.0433	0.0000
Microsporum canis	Fungi	Pampa	1	0.0385	0.0000
Trypanosoma cruzi	Protozoa	Pantanal	26	0.4345	0.7408
Panthera onca	Carnivora	Pantanal	8	0.2986	0.2398
Tapirus terrestris	Perissodactyla	Pantanal	8	0.2704	0.2002
Rabies lyssavirus	Viruses	Pantanal	7	0.3198	0.1805
Cerdocyon thous	Carnivora	Pantanal	4	0.3559	0.1194
Nasua nasua	Carnivora	Pantanal	4	0.3642	0.2154
Ozotoceros bezoarticus	Cetartiodactyla	Pantanal	4	0.2226	0.0937
Ehrlichia canis	Bacteria	Pantanal	4	0.3298	0.1268
Leptospira interrogans	Bacteria	Pantanal	4	0.2986	0.1734
Euphractus sexcinctus	Cingulata	Pantanal	3	0.3443	0.1450
Puma concolor	Carnivora	Pantanal	3	0.2614	0.0343
Thrichomys fosteri	Rodentia	Pantanal	3	0.3134	0.0620
Leishmania braziliensis	Protozoa	Pantanal	3	0.2432	0.0323
Artibeus planirostris	Chiroptera	Pantanal	2	0.3103	0.0302
Clyomys laticeps	Rodentia	Pantanal	2	0.3103	0.0625
Leopardus pardalis	Carnivora	Pantanal	2	0.3481	0.0474
Procyon cancrivorus	Carnivora	Pantanal	2	0.3481	0.0474
Tayassu pecari	Cetartiodactyla	Pantanal	2	0.3369	0.0826
Leishmania infantum	Protozoa	Pantanal	2	0.2395	0.0317
Leptospira kirschneri	Bacteria	Pantanal	2	0.2593	0.0317
